# Supplementary material for: Induction of Liver Size Reduction in Zebrafish Larvae by the Emerging Synthetic Cannabinoid 4F-MDMB-BINACA and Its Impact on Drug Metabolism
Source: Molecules. 2022 Feb 15;27(4):1290. doi: 10.3390/molecules27041290 (PMC8879502; doi:10.3390/molecules27041290)
Supplement: Supplementary file 1 [file molecules-27-01290-s001.zip]

Archive with 1 entries (1 files):
- molecules-1583585-supplementary.pdf
